# Supplementary material for: Split selectable marker systems utilizing inteins facilitate gene stacking in plants
Source: Commun Biol. 2023 May 26;6:567. doi: 10.1038/s42003-023-04950-8 (PMC10219933; doi:10.1038/s42003-023-04950-8)
Supplement: Supplementary file 3 — Supplementary Data 1 [file 42003_2023_4950_MOESM3_ESM.xlsx]

## Sheet: Sheet1
Supplementary Data 1. Oligos and gBlocks used in this study.
Name	Sequence	Usage
608_HSPT87	GACTACCAAAAAATTCTAAGAAACAG	Cloning primer for pAXY0007 vector
624_cloningF	TCATTTGGAGAGAACACGGGGGACTCTAGAATGGATCATGCGACCCT	Cloning primer for RUBY vector without gene glucosyltransferase (GT)
625_cloningR	AGGAAACAGCTATGACATGATTACGAATTCGGGGAAATTCGAGCTGG	Cloning primer for RUBY vector without gene glucosyltransferase (GT)
626_cloningF	TAGATGCCACCTGACGTC	Cloning primer for vectors pAXY0008, pAXY00010, pAXY00012, pAXY00014
627_cloningR	ATCTGCGAAAGCTCGAGA	Cloning primer for vectors pAXY0008, pAXY00010, pAXY00012, pAXY00014
643_cloningR	GGCGGAGGTGAACTTGTAG	Cloning primer for RUBY vector without gene glucosyltransferase (GT)
644_cloningF	CGGCTCCTACAAGTTCACCTCCGCCTGATAGTGAATATGAAGATGAAG	Cloning primer for RUBY vector without gene glucosyltransferase (GT)
645_cloningF	TAATCTGGGGACCTGCAGG	Cloning primer for pAXY0006 vector
646_cloningR	GTCAAGAGTCCCCCGTG	Cloning primer for pAXY0006 vector
647_cloningF	GGAGAGAACACGGGGGACTCTTGACATGACCGCCATCAAGATG	Cloning primer for pAXY0006 vector
649_cloningF	TGCTTGTCCTACGAGACCGA	Cloning primer for pAXY0006 vector
650_cloningR	GCTTTCCTGGGCAACGCTTGTTCCACGCGTTGTGTACAGATATATGTTGAATTATTG	Cloning primer for pAXY0006 vector
651_cloningR	GAATCTCGGTCTCGTAGGACAAGCAGAGCCAGCCAAAAGACTTC	Cloning primer for pAXY0006 vector
654_cloningF	GCTCTGAAAAATGGATTCATAGCTTCTAATTGCAACTCCGTGGAAGAG	Cloning primer for pAXY0007 vector
656_cloningR	CACACCAAATATTTCATCTTCATCTTC	Cloning primer for pAXY0007 vector
657_cloningF	GATATGAAGATGAAGATGAAATATTTGGTG	Cloning primer for pAXY0007 vector
GB104	CTATCTCTCTCGAGCTTTCGCAGATATGGGGATTGAACAAGATGGATTGCACGCAGGTTCTCCGGCCGCTTGGGTGGAGAGGCTATTCGGCTATGACTGGGCACAACAGACAATCGGCTGCTCTGATGCCGCCGTGTTCCGGCTGTCAGCGCAGGGGCGCCCGGTTCTTTTTGTCAAGACCGACCTGTCCGGTGCCCTGAATGAACTCCAGGACGAGGCAGCGCGGCTATCGTGGCTGGCCACGACGGGCGTTCCTTGCGCAGCTGTGCTCGACGTTGTCACTGAAGCGGGAAGGGACTGGCTGCTATTGGGCGAAGTGCCGGGGCAGGATCTCCTGTCATCTCACCTTGCTCCTGCCGAGAAAGTATCCATCATGGCTGATGCAATGCGGCGGCTGCA…	gBlock for vectors pAXY0008, pAXY00010, pAXY00012, pAXY00014
GB105	GTCTCTCTCTACAAATCTATCTCTCTCGAGATGATTAAGATTGCGACCCGTAAGTACCTGGGGAAGCAAAACGTTTACGATATCGGTGTGGAGAGAGATCACAATTTTGCTCTGAAAAATGGATTCATAGCTTCTAATTGCCCATTCGACCACCAAGCGAAACATCGCATCGAGCGAGCACGTACTCGGATGGAAGCCGGTCTTGTCGATCAGGATGATCTGGACGAAGAGCATCAGGGGCTCGCGCCAGCCGAACTGTTCGCCAGGCTCAAGGCGCGCATGCCCGACGGCGAGGATCTCGTCGTGACACATGGCGATGCCTGCTTGCCGAATATCATGGTGGAAAATGGCCGCTTTTCTGGATTCATCGACTGTGGCCGGCTGGGTGTGGCGGACCGC…	gBlock for vectors pAXY0009, pAXY00011, pAXY00013, pAXY00015
GB118	ACTTTTAATCAAATCAAGATTAAAGTTAATTAAATGATTAAGATTGCGACCCGTAAGTACCTGGGGAAGCAAAACGTTTACGATATCGGTGTGGAGAGAGATCACAATTTTGCTCTGAAAAATGGATTCATAGCTTCTAAT	gBlock for vectors pAXY0007
GB187	CATTCTGCCTGGGGACGTCGGAGCAAGCTTGATTTAGGTGACACTATAGAATACAAGCTACTTGTTCTTTTTGCAGGATCCACCATGGATTATAAGGATGACGATGACAAAGCAGACTACAAAGACGACGATGATAAGGCTGATTATAAAGATGATGACGACAAAGGCCGGCCAATGAAGAAACCGGAACTGACTGCAACATCTGTCGAGAAGTTTCTGATTGAAAAGTTCGATTCTGTTTCCGATCTCATGCAGCTCAGTGAGGGCGAAGAGTCCAGAGCTTTCTCATTCGACGTGGGCGGGCGCGGATACGTACTGCGAGTTAATTCTTGTGCCGACGGTTTCTACAAAGATCGGTATGTCTATCGGCATTTCGCATCTGCCGCACTGCCTATCCCG…	gBlock for vectors pAXY00016
GB188	CATTCTGCCTGGGGACGTCGGAGCAAGCTTGATTTAGGTGACACTATAGAATACAAGCTACTTGTTCTTTTTGCAGGATCCACCATGGATTATAAGGATGACGATGACAAAGCAGACTACAAAGACGACGATGATAAGGCTGATTATAAAGATGATGACGACAAAGGCCGGCCAATGAAGAAACCGGAACTGACTGCAACATCTGTCGAGAAGTTTCTGATTGAAAAGTTCGATTCTGTTTCCGATCTCATGCAGCTCAGTGAGGGCGAAGAGTCCAGAGCTTTCTCATTCGACGTGGGCGGGCGCGGATACGTACTGCGAGTTAATTCTTGCCTGAGTTATGAGACTGAGATTCTGACCGTAGAATATGGTCTGCTTCCAATCGGCAAGATTGTGGAA…	gBlock for vectors pAXY00018
GB189	CATTCTGCCTGGGGACGTCGGAGCAAGCTTGATTTAGGTGACACTATAGAATACAAGCTACTTGTTCTTTTTGCAGGATCCACCATGATCAAGATCGCCACCCGGAAATACCTCGGCAAACAGAACGTGTATGATATCGGGGTGGAGAGGGATCATAACTTCGCCCTCAAAAATGGGTTTATTGCCTCTAATTGCATCTCCCGCAGAAGCCAAGGCGTGACTCTTCAGGACCTTCCAGAGACTGAACTCCCCGCCGTCCTGCAGCCTGTTGCTGAGGCCATGGACGCCATAGCCGCCGCCGACCTGAGCCAGACCTCTGGTTTTGGGCCTTTCGGCCCTCAGGGAATTGGCCAGTACACCACCTGGAGGGACTTTATTTGCGCCATCGCCGACCCCCAT…	gBlock for vectors pAXY00017
GB190	CATTCTGCCTGGGGACGTCGGAGCAAGCTTGATTTAGGTGACACTATAGAATACAAGCTACTTGTTCTTTTTGCAGGATCCACCATGATCAAGATCGCCACCCGGAAATACCTCGGCAAACAGAACGTGTATGATATCGGGGTGGAGAGGGATCATAACTTCGCCCTCAAAAATGGGTTTATTGCCTCTAATTGTGCCGACGGTTTCTACAAAGATCGGTATGTCTATCGGCATTTCGCATCTGCCGCACTGCCTATCCCGGAGGTGCTGGACATAGGTGAATTTAGTGAATCACTGACTTATTGCATCTCCCGCAGAAGCCAAGGCGTGACTCTTCAGGACCTTCCAGAGACTGAACTCCCCGCCGTCCTGCAGCCTGTTGCTGAGGCCATGGACGCC…	gBlock for vectors pAXY00019
